# Supplementary material for: In Vitro Evaluation of the Antimicrobial Activity of Eighteen Essential Oils Against Gram-Positive and Gram-Negative Bacteria in Two Different Growth Media
Source: Pathogens. 2025 Nov 29;14(12):1216. doi: 10.3390/pathogens14121216 (PMC12736375; doi:10.3390/pathogens14121216)
Supplement: Supplementary file 1 [file pathogens-14-01216-s001.zip]

Archive with 1 entries (1 files):
- pathogens-3961034-supplementary.pdf
